# Supplementary material for: TiO2 Nanocomposite GelMA Film as Wound Dressing: Physicochemical, Structural, Mechanical Properties and Antibacterial Activity Against Staphylococcus aureus
Source: Nanomaterials (Basel). 2026 Apr 28;16(9):536. doi: 10.3390/nano16090536 (PMC13164887; doi:10.3390/nano16090536)
Supplement: Supplementary file 1 [file nanomaterials-16-00536-s001.zip]

Archive with 1 entries (1 files):
- nanomaterials-4247040-supplementary.pdf
